# Supplementary material for: Monitored and Modeled Ambient Air Concentrations of Ethylene Oxide: Contextualizing Health Risk for Potentially Exposed Populations in Georgia
Source: Int J Environ Res Public Health. 2022 Mar 12;19(6):3364. doi: 10.3390/ijerph19063364 (PMC8954488; doi:10.3390/ijerph19063364)
Supplement: Supplementary file 1 [file ijerph-19-03364-s001.zip]

Archive with 1 entries (1 files):
- ijerph-1596645-supplementary.pdf
